# Supplementary material for: What Should Dental Services for People with Disabilities Be Like? Results of an Irish Delphi Panel Survey
Source: PLoS One. 2014 Nov 24;9(11):e113393. doi: 10.1371/journal.pone.0113393 (PMC4242628; doi:10.1371/journal.pone.0113393)
Supplement: Table S1 — Project SMILE Ireland Delphi Panel consensus statements and constituent items. Consensus statements are presented in order of priority along with mean rank and level of agreement. Constituent items are similarly presented with rank and level of agreement and agreed priority. Statements relate specifically to oral health services for people with disabilities. This is implied in most statements to reduce burden except where this phrase is needed for clarity. The statement: Services should be accessible locally (initial ranking 8, n = 3, mean rank of included items = 17, mean level of agreement = 94%) was removed during this consensus meeting and amalgamated with the Statement 2 as contributors felt that this represented needless repetition; The statement Novel funding models of oral health service for people with disabilities should be examined (initial ranking 17, n = 3, mean rank of included items = 41, mean level of agreement = 52%) was removed at the end of the consensus conference as all constituent items failed to achieve the agreed level of consensus of 80%. (XLSX) [file pone.0113393.s001.xlsx]

## Sheet: Sheet1
Table S1: Project SMILE Ireland Delphi Panel consensus statements and constituent items.
Final Rank	Consensus Statement (N=16)	Constituent items (N=69)	Mean rank	Level of agreement	Priority
1	Oral health services should raise awareness of oral health among people with disabilities, their families, carers and non-dental, health professionals	n=2	2.5	100
	1.1	People with disabilities and their carers should be aware of the importance of oral health	2	100	Top
	1.2	All relevant professionals should be aware of the importance of oral health for people with disabilities	3	100	Top
2	Oral health services should enable optimal outcomes for people with disabilities that meet individual need	n=4	8.75	99.5
	2.1	Oral health services should enable people with disabilities, for example by maintaining the ability to eat and be comfortable	5	100	Top
	2.2	Oral health services should lead to optimal oral health outcomes	6	100	Top
	2.3	Oral health services should lead to equal outcomes for people with disabilities	12	98	Top
	2.4	Oral health services should aim for pragmatic, stable outcomes reducing the potential burden of future treatment	12	100	Top
3	Oral health services should be structured to enable the targeting of specific groups and deliver care based on individual need	n=4	10.2	98.5
	3.1	Oral health services should be responsive to individual need	3	100	Top
	3.2	Oral health services should deliver care based on individual need	5	100	Top
	3.3	Oral health services should deliver person centred care	1	100	Top
	3.4	Oral health services should be structured to enable the targeting of specific groups	32	94	High
4	Oral health services should be available and accessible	n=5	11.2	96
	4.1	Oral health services should be physically accessible	1	100	Top
	4.2	Oral health services should be accessible	5	100	Top
	4.3	Oral health services should be available	3	100	Top
	4.4	Local oral health services should be available	21	91	Top
	4.5	Oral health services should be available in many locations	26	89	High
5	Oral health services should be designed using defined care pathways.	n=4	11.2	99.5
	5.1	Care Pathways should be developed that allow appropriate care based on individual need	9	100	Top
	5.2	Care Pathways should be developed that allow people to access services early in life	9	100	Top
	5.3	Oral health services should provide continuity of care to people with disabilities	11	98	Top
	5.4	Oral health services should be structured using clear care pathways	16	100	Top
6	Oral health services should be acceptable to people with disabilities	n=6	12.5	98.3
	6.1	Oral health services should be safe	4	98	Top
	6.2	Facilities should be suitable for people with disabilities	7	100	Top
	6.3	Oral health services should be acceptable to people with disabilities	11	100	Top
	6.4	Oral health services should be appropriate	11	100	Top
	6.5	Oral health services should be friendly and caring towards people with disabilities	11	100	Top
	6.6	The waiting area should be appropriate	31	92	High
7	Disability related training should be available to Dental Healthcare Professionals and students, appropriate to their need	n=6	12.5	96.5
	7.1	Appropriate disability training should be provided to dental students	4	100	Top
	7.2	Dental Healthcare Professionals should be aware of disability issues	10	98	Top
	7.3	Appropriate Disability training should be provided for Dental Healthcare Professionals such as hygienists and nurses	10	98	Top
	7.4	Appropriate Disability training should be provided for members of the dental team	13	96	Top
	7.5	Communication training should be provided for members of the dental team	13	96	Top
	7.6	Clinical holding training should be available for members of the dental team	25	91	High
8	Oral health training should be available for people, their families, carers and health professionals	n=5	13	99.2
	8.1	Oral health training should be available for care staff	15	100	Top
	8.2	Oral health training should be provided for those involved in the oral care of people with disabilities	8	98	Top
	8.3	Oral health training should be available for people with disabilities	10	100	Top
	8.4	Oral health training should be available for families	16	98	Top
	8.5	Oral health training should be available for health professionals	16	100	Top
9	Oral health services should be quality assured	n=2	15.5	97
	9.1	Oral health services should be quality assured, using agreed standards	14	98	Top
	9.2	Oral health services should be quality assured, using continuous monitoring / audit	17	96	Top
10	Oral health services should be structured to enable frequency of care, appropriate to individual need	n=2	16.5	95.5
	10.1	Oral health services should be structured to enable appropriate follow up	11	100	Top
	10.2	Oral health services should be structured to enable regular screening and review	22	91	Top
11	A range of Oral health services including emergency, preventive, primary and secondary care, should be available as appropriate to individual need	n=6	17.7	96.5
	11.1	Emergency management should be available for people in pain	5	100	Top
	11.2	Oral health services should be oriented towards prevention	1	100	Top
	11.3	Oral health services should be proactive	16	98	Top
	11.4	Oral health services should be structured to enable access to sedation facilities	26	96	High
	11.5	It should be possible to make appointments on behalf of others.	27	94	High
	11.6	Reminders for appointments should be sent	31	91	High
12	Oral healthcare should be available within an acceptable timeframe	n=2	19.5	95.5
	12.1	Where long delays in the waiting area would affect them, people should be seen without delay	23	91	High
	12.2	Oral health services for people with disabilities should be available quickly, without longer waiting lists than for those without disabilities	16	100	Top
13	Oral health services should be well resourced	n=4	21.7	93.5
	13.1	Oral health services should be well resourced	10	100	Top
	13.2	Oral health services should be affordable	17	98	Top
	13.3	Oral health services should be staffed in greater numbers	30	87	High
	13.4	Oral health services should offer value for money to the government	30	89	High
14	Information and documentation should be accessible, and available in suitable formats where appropriate	n=4	26.2	91
	14.1	Information about oral health services should be accessible to people with disabilities	12	100	Top
	14.2	Clinical documents, such as consent forms, should be accessible and made available in formats such as Braille / Easy Read when indicated	28	96	High
	14.3	Assistive technology, such as communication devices, should be available when appropriate	31	87	High
	14.4	Documents relating to specific impairments, such as epilepsy, should be available	34	81	High
15	Care pathways should be developed that allow people to choose oral healthcare settings, appropriate to individual need	n=6	26.8	88.3
	15.1	Care Pathways should be developed that allow people to access specialised back up oral health services if needed	20	94	Top
	15.2	Care Pathways should be developed that allow people to access specialist led oral health services	22	94	High
	15.3	Care Pathways should be developed that allow people to access dedicated special needs clinics	25	85	High
	15.4	Care Pathways should be developed that allow people to first access general dental care	26	91	High
	15.5	Oral health services should be first accessed through primary care (local dentists)	33	83	High
	15.6	People should have a choice of whether they use private or public oral health services	35	83	High
16	Oral health services for people with disabilities should be integrated both with general oral health and non-oral health services	n=7	27.4	93.7
	16.1	Oral health services for people with disabilities should integrated within the dental profession, for example through close working relationships between hospital and community based services	19	100	Top
	16.2	Oral health services should be based on integrated services	24	98	High
	16.3	Oral health services should be Integrated with general healthcare, for example by including dental with medical reviews	26	94	High
	16.4	Dental care for people with disabilities should be the priority of oral health services in Ireland	28	94	High
	16.5	Oral health services should be integrated with social care and allied health providers	29	91	High
	16.6	Oral health services for people with disabilities should be integrated within routine oral health services	30	94	High
	16.7	Oral health services should be coordinated with general health services, for example by using designated coordinators	36	85	High
Consensus statements are presented in order of priority along with mean rank and level of agreement. Constituent items are similarly presented with rank and level of agreement and agreed priority. Statements relate specifically to oral health services for people with disabilities. This is implied in most statements to reduce burden except where this phrase is needed for clarity. The statement: Se…

## Sheet: Sheet2
Final Rank	Consensus Statement	Constituent items	Mean rank	Level of agreement	Priority
		Oral health services should deliver care that is responsive to the diagnosis of the individual	40	64	High
		Documents relating to specific impairments, such as epilepsy, should be available	34	81	High
		Oral health services should be first accessed through primary care (local dentists)	33	83	High
		People should have a choice of whether they use private or public oral health services	35	83	High
		Care Pathways should be developed that allow people to access dedicated special needs clinics	25	85	High
		Oral health services should be coordinated with general health services, for example by using designated coordinators	36	85	High
		Oral health services should be staffed in greater numbers	30	87	High
		Assistive technology, such as communication devices, should be available when appropriate	31	87	High
15	Care pathways should be developed that allow people to choose oral healthcare settings, appropriate to individual need	n=6	26.8	88.3
		Oral health services should be available in many locations	26	89	High
		Oral health services should offer value for money to the government	30	89	High
		Local oral health services should be available	21	91	Top
		Clinical holding training should be available for members of the dental team	25	91	High
		Oral health services should be structured to enable regular screening and review	22	91	Top
		Reminders for appointments should be sent	31	91	High
		Where long delays in the waiting area would affect them, people should be seen without delay	23	91	High
14	Information and documentation should be accessible, and available in suitable formats where appropriate	n=4	26.2	91
		Care Pathways should be developed that allow people to first access general dental care	26	91	High
		Oral health services should be integrated with social care and allied health providers	29	91	High
		The waiting area should be appropriate	31	92	High
13	Oral health services should be well resourced	n=4	21.7	93.5
16	Oral health services for people with disabilities should be integrated both with general oral health and non-oral health services	n=7	27.4	93.7
		Oral health services should be structured to enable the targeting of specific groups	32	94	High
		It should be possible to make appointments on behalf of others.	27	94	High
		Care Pathways should be developed that allow people to access specialised back up oral health services if needed	20	94	Top
		Care Pathways should be developed that allow people to access specialist led oral health services	22	94	High
		Oral health services should be Integrated with general healthcare, for example by including dental with medical reviews	26	94	High
		Dental care for people with disabilities should be the priority of oral health services in Ireland	28	94	High
		Oral health services for people with disabilities should be integrated within routine oral health services	30	94	High
10	Oral health services should be structured to enable frequency of care, appropriate to individual need	n=2	16.5	95.5
12	Oral healthcare should be available within an acceptable timeframe	n=2	19.5	95.5
4	Oral health services should be available and accessible	n=5	11.2	96
		Appropriate Disability training should be provided for members of the dental team	13	96	Top
		Communication training should be provided for members of the dental team	13	96	Top
		Oral health services should be quality assured, using continuous monitoring / audit	17	96	Top
		Oral health services should be structured to enable access to sedation facilities	26	96	High
		Clinical documents, such as consent forms, should be accessible and made available in formats such as Braille / Easy Read when indicated	28	96	High
7	Disability related training should be available to Dental Healthcare Professionals and students, appropriate to their need	n=6	12.5	96.5
11	A range of Oral health services including emergency, preventive, primary and secondary care, should be available as appropriate to individual need	n=6	17.7	96.5
9	Oral health services should be quality assured	n=2	15.5	97
		Oral health services should lead to equal outcomes for people with disabilities	12	98	Top
		Oral health services should provide continuity of care to people with disabilities	11	98	Top
		Oral health services should be safe	4	98	Top
		Dental Healthcare Professionals should be aware of disability issues	10	98	Top
		Appropriate Disability training should be provided for Dental Healthcare Professionals such as hygienists and nurses	10	98	Top
		Oral health training should be provided for those involved in the oral care of people with disabilities	8	98	Top
		Oral health training should be available for families	16	98	Top
		Oral health services should be quality assured, using agreed standards	14	98	Top
		Oral health services should be proactive	16	98	Top
		Oral health services should be affordable	17	98	Top
		Oral health services should be based on integrated services	24	98	High
6	Oral health services should be acceptable to people with disabilities	n=6	12.5	98.3
3	Oral health services should be structured to enable the targeting of specific groups and deliver care based on individual need	n=5	10.2	98.5
8	Oral health training should be available for people, their families, carers and health professionals	n=5	13	99.2
2	Oral health services should enable optimal outcomes for people with disabilities that meet individual need	n=4	8.75	99.5
5	Oral health services should be designed using defined care pathways.	n=4	11.2	99.5
1	Oral health services should raise awareness of oral health among people with disabilities, their families, carers and non-dental, health professionals	n=2	2.5	100
		People with disabilities and their carers should be aware of the importance of oral health	2	100	Top
		All relevant professionals should be aware of the importance of oral health for people with disabilities	3	100	Top
		Oral health services should enable people with disabilities, for example by maintaining the ability to eat and be comfortable	5	100	Top
		Oral health services should lead to optimal oral health outcomes	6	100	Top
		Oral health services should aim for pragmatic, stable outcomes reducing the potential burden of future treatment	12	100	Top
		Oral health services should be responsive to individual need	3	100	Top
		Oral health services should deliver care based on individual need	5	100	Top
		Oral health services should deliver person centred care	1	100	Top
		Oral health services should be physically accessible	1	100	Top
		Oral health services should be accessible	5	100	Top
		Oral health services should be available	3	100	Top
		Care Pathways should be developed that allow appropriate care based on individual need	9	100	Top
		Care Pathways should be developed that allow people to access services early in life	9	100	Top
		Oral health services should be structured using clear care pathways	16	100	Top
		Facilities should be suitable for people with disabilities	7	100	Top
		Oral health services should be acceptable to people with disabilities	11	100	Top
		Oral health services should be appropriate	11	100	Top
		Oral health services should be friendly and caring towards people with disabilities	11	100	Top
		Appropriate Disability training should be provided to dental students	4	100	Top
		Oral health training should be available for care staff	15	100	Top
		Oral health training should be available for people with disabilities	10	100	Top
		Oral health training should be available for health professionals	16	100	Top
		Oral health services should be structured to enable appropriate follow up	11	100	Top
		Emergency management should be available for people in pain	5	100	Top
		Oral health services should be oriented towards prevention	1	100	Top
		Oral health services for people with disabilities should be available quickly, without longer waiting lists than for those without disabilities	16	100	Top
		Oral health services should be well resourced	10	100	Top
		Information about oral health services should be accessible to people with disabilities	12	100	Top
		Oral health services for people with disabilities should integrated within the dental profession, for example through close working relationships between hospital and community based services	19	100	Top
Consensus statements are presented in Priority of priority along with mean rank and level of agreement. Constituent items are similarly presented with rank and level of agreement and agreed priority. Statements relate specifically to oral health services for people with disabilities. This is implied in most statements to reduce burden except where this phrase is needed for clarity. The statement:…
