# Supplementary material for: What Should Dental Services for People with Disabilities Be Like? Results of an Irish Delphi Panel Survey
Source: PLoS One. 2014 Nov 24;9(11):e113393. doi: 10.1371/journal.pone.0113393 (PMC4242628; doi:10.1371/journal.pone.0113393)
Supplement: File S1 — Excel file of summary statistics used for this analysis. (XLSX) [file pone.0113393.s002.xlsx]

## Sheet: Sheet2
Import Order	item	Final wording	Missing 2	Mean r2	Median r2	Std. Deviation r2	Range r2	25percentie r2	50percentile r2	75percentile r2	Rank Round2	Agreement 2	C	Agreement 3	Rank Round 3	item 3	Valid3	Missing r3	Mean r3	Median r3	Std. Deviation r3	Range r3	25percentie r3	50percentile r3	75percentile r3	Rank from FORCED RANKING	Final wording2	Regarding dental services for people with disabilities, I believe that…	Theme Round 1	Theme Final	Second iteration	Wilcoxin	% valid 1	P(observed)2	P(exp)	Kappa
1	A1.	Oral health services should be acceptable to people with disabilities	0	4.46	5	1.031	5	4	5	5	14	97.8261		100	11	A1.2	47	1	4.72	5	0.452	1	4	5	5	24	Oral health services should be acceptable to people with disabilities	Dental services should be acceptable to people with disabilities	Access	Access	Acceptability	p = 0.513	60.9	0.565	0.2	0.375
2	A2	Oral health services should be accessible	0	4.46	5	0.922	5	4	5	5	14	97.8261		100	5	A2.2	47	1	4.85	5	0.36	1	5	5	5	25	Oral health services should be accessible	Dental services should be accessible	Access	Access	Physical Access	p = 0.008	69.6	0.304	0.2	0.2125
3	A3	Oral health services should be affordable	0	4.42	5	0.871	5	4	5	5	16	95.6522		97.8723	17	A3.2	47	1	4.6	5	0.538	2	4	5	5	34	Oral health services should be affordable	Dental services should be affordable	Access	Affordability	Affordability	p = 0.437	56.5	0.723	0.2	0.51125
4	A4	Oral health services should be appropriate	0	4.44	5	0.873	5	4	5	5	15	95.6522		100	11	A4.2	47	1	4.72	5	0.452	1	4	5	5	30	Oral health services should be appropriate	Dental services should be appropriate	Access	Access	Acceptability	p = 0.05	60.9	0.587	0.2	0.73625
5	A5	Oral health services should be available	0	4.46	5	0.967	5	4	5	5	14	100		100	3	A5.2	47	1	4.89	5	0.312	1	5	5	5	26	Oral health services should be available	Dental services should be available	Access	Access	Geographic Location	p = 0.003	65.2	0.609	0.2	0.495
6	A6	Local Oral health services should be available	0	4.31	5	0.926	5	4	4.5	5	20	89.1304		91.4894	21	A6.2	47	1	4.43	5	0.715	3	4	5	5	43	Local Oral health services should be available	Dental services should be available locally	Access	Access	Geographic Location	p = 0.655	56.5	0.723	0.2	0.23875
7	A7	Oral health services should be available in many locations	0	4.27	5	1.026	5	4	5	5	21	86.9565		89.3617	26	A7.2	47	1	4.28	4	0.852	4	4	4	5	46	Oral health services should be available in many locations	Dental services should be available in many locations	Access	Access	Geographic Location	p = 0.823	52.2	0.66	0.2	0.3475
8	A8	Oral health services should be physically accessible	0	4.58	5	0.895	5	4	5	5	8	100		100	1	A8.2	47	1	4.94	5	0.247	1	5	5	5	9	Oral health services should be physically accessible	Dental services should be physically accessible	Access	Access	Physical Access	p = 0.013	71.7	0.587	0.2	0.32125
9	A9	Oral health services for people with disabilities should be available quickly, without longer waiting lists than for those without disabilities	0	4.5	5	0.851	5	4	5	5	12	97.8261		100	16	A9.2	47	1	4.62	5	0.491	1	4	5	5	19	Oral health services for people with disabilities should be available quickly, without longer waiting lists than for those without disabilities	Dental services should be accessible quickly, without long waiting lists	Access	Access	Acceptability	p = 1.00	69.6	0.702	0.2	0.185
10	A10	Oral health services should be first accessed through primary care (local dentists)	0	3.83	4	1.173	5	3	4	5	32	71.7391		82.9787	33	A10.2	47	1	4.06	4	0.704	3	4	4	5	69	Oral health services should be first accessed through primary care (local dentists)	Dental services should be first accessed through primary care (local dentists)	Access	Care Pathways	General/Specialist Services	p = 0.333	43.5	0.696	0.2	0.6275
11	A11	Oral health services should cater for individual needs	0	4.35	5	0.934	5	4	5	5	19	95.6522		100	11	A11.2	47	1	4.72	5	0.452	1	4	5	5	40	Oral health services should cater for individual needs	Dental services should be individualised to cater for individual needs	Access	Access	Person Specific Service	p = 0.008	69.6	0.304	0.2	0.62
12	A12	Oral health services should be totally free for all people with disabilities	0	3.4	3	1.54	6	2	3	5	43	45.6522		27.6596	43	A12.2	47	1	3.15	3	1.268	7	3	3	4	80	Oral health services should be totally free for all people with disabilities	Dental services should be Totally free for all people with disabilities	Access	Affordability	Affordability	p = 0.069	37	0.609	0.2	0.45625
13	A13	Oral health services should be free, only for those who cannot pay	0	3.38	4	1.299	5	3	3.5	4	44	50		72.3404	39	A13.2	47	1	3.7	4	0.883	4	3	4	4	83	Oral health services should be free, only for those who cannot pay	Dental services should be Free, only for those who cannot pay	Access	Affordability	Affordability	p = 0.102	45.7	0.457	0.2	0.32125
14	A14	Oral health services should be well resourced	0	4.44	5	0.823	5	4	5	5	15	100		100	10	A14.2	47	1	4.74	5	0.441	1	4	5	5	31	Oral health services should be well resourced	Dental services should be well resourced	Access	Affordability	Affordability	p = 0.020	67.4	0.413	0.2	0.45625
15	A15	Oral health services should be Incentivised for private practitioners to encourage the treatment of people with disabilities	0	3.65	4	1.229	5	3	4	5	38	60.8696		57.4468	42	A15.2	47	1	3.26	4	1.17	4	2	4	4	76	Oral health services should be Incentivised for private practitioners to encourage the treatment of people with disabilities	Dental services should be Incentivised for private practitioners to encourage the treatment of people with disabilities	Access	Affordability	Affordability	p = 0.053	43.5	0.696	0.2	0.13
16	B1	Clinical documents, such as consent forms, should be accessible and made available in formats such as Braille / Easy Read when indicated	0	4.23	4	1.016	5	4	4	5	23	86.9565		95.7447	28	B1.2	47	1	4.19	4	0.647	3	4	4	5	50	Clinical documents, such as consent forms, should be accessible and made available in formats such as Braille / Easy Read when indicated	Accessible documents, such as Braille / Easy Read formats should be available	Access	Access	Information	p = 0.375	56.5	0.609	0.2	0.4025
17	B2	Assistive technology, such as communication devices, should be available when appropriate	0	3.85	4	0.989	5	4	4	4	31	82.6087		87.234	31	B2.2	47	1	4.13	4	0.741	3	4	4	5	67	Assistive technology, such as communication devices, should be available when appropriate	Assistive technology, such as communication devices, should be available	Access	Access	Information	p = 0.258	41.3	0.478	0.2	0.5925
18	B3	Documents relating to specific impairments, such as epilepsy, should be available	0	3.92	4	1.048	5	3.25	4	5	29	78.2609		80.8511	34	B3.2	47	1	4	4	0.752	3	4	4	4	64	Documents relating to specific impairments, such as epilepsy, should be available	Documents relating to specific impairments, such as epilepsy, should be available	Access	Access	Information	p = 0.817	63	0.717	0.2	0.48375
19	B4	Information about Oral health services should be accessible to people with disabilities	0	4.52	5	0.85	5	4	5	5	11	97.8261		100	12	B4.2	47	1	4.7	5	0.462	1	4	5	5	13	Information about Oral health services should be accessible to people with disabilities	Information about dental services for people with disabilities should be accessible	Access	Information	Information	p = 0.346	67.4	0.609	0.2	0.755
20	B5	The waiting area should be appropriate	0	3.96	4	1.11	5	4	4	5	28	82.6087		91.4894	31	B5.2	47	1	4.13	4	0.741	3	4	4	5	62	The waiting area should be appropriate	The waiting area should suit the expectations of patients	Access	Access	Acceptability	p = 0.586	56.5	0.674	0.2	0.5375
21	B6	Where long delays in the waiting area would affect them, people should be seen without delay	0	4.1	4	1.077	5	4	4	5	25	86.9565		91.4894	23	B6.2	47	1	4.34	4	0.7	3	4	4	5	53	Where long delays in the waiting area would affect them, people should be seen without delay	Patients should be seen without long delays in the waiting area	Access	Access	Acceptability	p = 0.450	45.7	0.587	0.2	0.42875
22	B7	Facilities should be suitable for people with disabilities	0	4.63	5	0.815	5	4	5	5	6	100		100	7	B7.2	47	1	4.81	5	0.398	1	5	5	5	6	Facilities should be suitable for people with disabilities	Facilities should be suitable for patients with disabilities	Access	Access	Acceptability	p = 0.346	60.9	0.522	0.2	0.64625
23	B8	Reminders for appointments should be sent	0	3.9	4	1.171	5	3.25	4	5	30	78.2609		91.4894	31	B8.2	47	1	4.13	4	0.679	3	4	4	5	66	Reminders for appointments should be sent	Reminders for appointments should be sent to patients	Access	Access	Specific Services	p = 0.257	52.2	0.435	0.2	0.4025
24	B9	It should be possible to make appointments on behalf of others.	0	4.02	4	1.062	5	4	4	5	27	82.6087		93.617	27	B9.2	47	1	4.23	4	0.56	2	4	4	5	58	It should be possible to make appointments on behalf of others.	It should be possible to make appointments on behalf of patient by others.	Access	Access	Specific Services	p = 0.282	78.9	0.522	0.2	0.29375
25	B10	Emergency management should be available for people in pain	0	4.67	5	0.834	5	5	5	5	4	97.8261		100	5	B10.2	47	1	4.85	5	0.36	1	5	5	5	3	Emergency management should be available for people in pain	Emergency access should be available for people in pain	Access	Access	Specific Services	p = 0.346	67.4	0.63	0.2	0.3475
26	B11	People should have a choice of whether they use private or public oral health services	0	3.75	4	1.139	5	3	4	5	34	63.0435		82.9787	35	B11.2	47	1	3.98	4	0.821	6	4	4	4	72	People should have a choice of whether they use private or public oral health services	Patients should have a choice of whether they use private or public dental services	Access	Care Pathways	General/Specialist Services	p = 0.238	43.5	0.522	0.2	0.575
27	B12	Oral health services should offer value for money to the government	0	4.1	4	1.207	7	4	4	5	25	80.4348		89.3617	30	B12.2	47	1	4.15	4	0.834	3	4	4	5	54	Oral health services should offer value for money to the government	Services should offer value for money to the government	Access	Affordability	Affordability	p = 0.468	47.8	0.674	0.2	0.51125
28	C1	Oral health services should be friendly and caring towards people with disabilities	0	4.46	5	0.988	5	4	5	5	14	95.6522		100	11	C1.2	47	1	4.72	5	0.452	1	4	5	5	27	Oral health services should be friendly and caring towards people with disabilities	Dental services should be friendly and caring towards people with disabilities	Outcome	Access	Acceptability	p = 0.268	67.4	0.37	0.2	0.495
29	C2	Oral health services should provide continuity of care to people with disabilities	0	4.54	5	1.091	9	4	5	5	10	97.8261		97.8723	11	C2.2	47	1	4.72	5	0.498	2	4	5	5	32	Oral health services should provide continuity of care to people with disabilities	Dental services should provide continuity of care to people with disabilities	Outcome	Care Pathways	General/Specialist Services	p = 0.134	71.7	0.283	0.2	0.5925
30	C3	Oral health services should enable people with disabilities, for example by maintaining the ability to eat and be comfortable	0	4.71	5	0.824	5	5	5	5	2	100		100	5	C3.2	47	1	4.85	5	0.36	1	5	5	5	2	Oral health services should enable people with disabilities, for example by maintaining the ability to eat and be comfortable	Dental services should enable people with disabilities, for example by maintaining the ability to eat and be comfortable	Outcome	Outcomes	Outcomes	p = 1.000	93.5	0.543	0.2	0.45625
31	C4	Oral health services should lead to equal outcomes for people with disabilities	0	4.35	5	1	5	4	5	5	19	89.1304		97.8723	12	C4.2	47	1	4.7	5	0.907	7	4	5	5	41	Oral health services should lead to equal outcomes for people with disabilities	Dental services should lead to equal outcomes for people with disabilities	Outcome	Outcomes	Outcomes	p = 0.137	54.3	0.587	0.2	0.45625
32	C5	Oral health services should lead to optimal outcomes for people with disabilities	0	4.65	5	0.812	5	4	5	5	5	100		100	6	C5.2	47	1	4.83	5	0.38	1	5	5	5	5	Oral health services should lead to optimal outcomes for people with disabilities	Dental services should lead to quality oral health outcomes	Outcome	Outcomes	Outcomes	p = 0.285	69.6	0.587	0.2	0.26625
33	C6	Oral health services should aim for pragmatic, stable outcomes reducing the potential burden of future treatment	0	4.46	5	0.898	5	4	5	5	14	93.4783		100	12	C6.2	47	1	4.7	5	0.462	1	4	5	5	28	Oral health services should aim for pragmatic, stable outcomes reducing the potential burden of future treatment	Dental services should aim for pragmatic, stable outcomes reducing the potential burden of future treatment	Outcome	Outcomes	Outcomes	p = 0.159	58.7	0.543	0.2	0.5925
34	C7	Oral health services should be safe	0	4.73	5	0.818	5	5	5	5	1	100		97.8723	4	C7.2	47	1	4.87	5	0.612	4	5	5	5	1	Oral health services should be safe	Dental services should be safe for patients	Outcome	Access	Acceptability	p = 0.564	80.4	0.413	0.2	0.6275
35	D1	Oral health training should be available for care staff	0	4.6	5	0.707	3	4	5	5	7	93.617		100	15	D1.2	47	1	4.64	5	0.486	1	4	5	5	16	Oral health training should be available for care staff	Oral Healthcare Training should be provided for care staff	Knowledge and Skills	Training	Training non-dental	p = 0.912	66	0.478	0.2	0.91875
36	D2	Oral health training should be available for health professionals	0	4.4	5	0.818	3	4	5	5	17	93.617		100	16	D2.2	47	1	4.62	5	0.491	1	4	5	5	45	Oral health training should be available for health professionals	Oral Healthcare Training should be provided for health professionals	Knowledge and Skills	Training	Training non-dental	p = 0.110	63.8	0.638	0.2	0.23875
37	D3	Oral health training should be available for families	0	4.46	5	0.743	3	4	5	5	14	91.4894		97.8723	16	D3.2	47	1	4.62	5	0.534	2	4	5	5	39	Oral health training should be available for families	Oral Healthcare Training should be provided for families	Knowledge and Skills	Training	Training non-dental	p = 0.311	59.6	0.468	0.2	0.42875
38	D4	Oral health training should be available for people with disabilities	0	4.58	5	0.679	3	4	5	5	8	95.7447		100	10	D4.2	47	1	4.74	5	0.441	1	4	5	5	20	Oral health training should be available for people with disabilities	Oral Healthcare Training should be provided for people with disabilities	Knowledge and Skills	Training	Training non-dental	p = 0.244	72.3	0.391	0.2	0.29375
39	E1	Appropriate Disability training should be provided for Dental Healthcare Professionals such as hygienists and nurses	0	4.6	5	0.574	2	4	5	5	7	95.7447		97.8723	10	E1.2	47	1	4.74	5	0.57	3	5	5	5	17	Appropriate Disability training should be provided for Dental Healthcare Professionals such as hygienists and nurses	Disability Training should be provided for dental care professionals such as hygienists and nurses	Knowledge and Skills	Training	Training DCPs	p = 0.108	59.6	0.696	0.2	0.375
40	E2	Appropriate Disability training should be provided for members of the dental team	0	4.52	5	0.583	2	4	5	5	11	95.7447		95.7447	13	E2.2	47	1	4.68	5	0.629	3	4	5	5	33	Appropriate Disability training should be provided for members of the dental team	Disability Training should be provided for members of the dental team	Knowledge and Skills	Training	Training DCPs	p = 0.074	57.4	0.543	0.2	0.495
41	E3	Appropriate Disability training should be provided to dental students	0	4.63	5	0.57	2	4	5	5	6	95.7447		100	4	E3.2	47	1	4.87	5	0.337	1	5	5	5	12	Appropriate Disability training should be provided to dental students	Disability Training should be provided for dental students	Knowledge and Skills	Training	Training DCPs	p = 0.001	70.2	0.674	0.2	0.32125
42	F1	Oral health training should be provided for those involved in the oral care of people with disabilities	0	4.56	5	0.823	4	4	5	5	9	95.7447		97.8723	8	F1.2	47	1	4.79	5	0.463	2	5	5	5	22	Oral health training should be provided for those involved in the oral care of people with disabilities	Training should be provided for those involved in the oral care of people with disabilities	Knowledge and Skills	Training	Training non-dental	p = 0.108	59.6	0.63	0.2	0.4675
43	F2	All relevant professionals should be aware of the importance of oral health for people with disabilities	0	4.6	5	0.61	3	4	5	5	7	100		100	3	F2.2	47	1	4.89	5	0.312	1	5	5	5	18	All relevant professionals should be aware of the importance of oral health for people with disabilities	All professionals should be aware of the importance of oral health for people with disabilities	Knowledge and Skills	Training	Training non-dental	p = 0.002	72.3	0.609	0.2	0.5475
44	F3	People with disabilities and their carers should be aware of the importance of oral health	0	4.69	5	0.589	3	4	5	5	3	100		100	2	F3.2	47	1	4.91	5	0.282	1	5	5	5	8	People with disabilities and their carers should be aware of the importance of oral health	Carers and people with disabilities should be aware of the importance of oral health	Knowledge and Skills	Training	Training non-dental	p = 0.033	70.2	0.348	0.2	0.51125
45	F4	Dental Healthcare Professionals should be aware of disability issues	0	4.56	5	0.616	3	4	5	5	9	97.8723		97.8723	10	F4.2	47	1	4.74	5	0.57	3	5	5	5	23	Dental Healthcare Professionals should be aware of disability issues	Dental care professionals should be aware of disability issues	Knowledge and Skills	Training	Training DCPs	p = 0.029	63.8	0.391	0.2	0.62
46	F5	Clinical holding training should be available for members of the dental team	0	4.04	4	0.898	3	3.25	4	5	26	76.5957		91.4894	25	F5.2	47	1	4.3	4	0.976	7	4	4	5	63	Clinical holding training should be available for members of the dental team	Clinical holding training should be provided for members of the dental team	Knowledge and Skills	Training	Training DCPs	p = 0.163	46.8	0.543	0.2	0.48375
47	F6	Communication training should be provided for members of the dental team	0	4.48	5	0.743	4	4	5	5	13	95.7447		95.7447	13	F6.2	47	1	4.68	5	0.629	3	4	5	5	37	Communication training should be provided for members of the dental team	Communication training should be provided for members of the dental team	Knowledge and Skills	Training	Training DCPs	p = 0.012	66	0.696	0.2	0.67375
48	G1	Care Pathways should be developed that allow appropriate care based on individual need	0	4.54	5	0.849	5	4	5	5	10	97.8261		100	9	G1.2	47	1	4.77	5	0.428	1	5	5	5	11	Care Pathways should be developed that allow appropriate care based on individual need	Care Pathways should be developed that allow appropriate care based on individual need	Structure and Process	Care Pathways	General/Specialist Services	p = 0.109	69.6	0.522	0.2	0.575
49	G2	Care Pathways should be developed that allow people to access dedicated special needs clinics	0	3.92	4	1.252	5	3.25	4	5	29	78.2609		85.1064	25	G2.2	47	1	4.3	4	0.858	5	4	4	5	65	Care Pathways should be developed that allow people to access dedicated special needs clinics	Care Pathways should be developed that allow people to access dedicated special needs clinics	Structure and Process	Care Pathways	General/Specialist Services	p = 0.213	47.8	0.935	0.2	0.42875
50	G3	Care Pathways should be developed that allow people to access services early in life	0	4.67	5	0.834	5	5	5	5	4	97.8261		100	9	G3.2	47	1	4.77	5	0.428	1	5	5	5	4	Care Pathways should be developed that allow people to access services early in life	Care Pathways should be developed that allow people to access services early in life	Structure and Process	Care Pathways	General/Specialist Services	p = 1.000	69.6	0.739	0.2	0.3475
51	G4	Care Pathways should be developed that allow people to access specialised back up Oral health services if needed	0	4.42	5	0.942	5	4	5	5	16	93.4783		93.617	20	G4.2	47	1	4.49	5	0.621	2	4	5	5	35	Care Pathways should be developed that allow people to access specialised back up Oral health services if needed	Care Pathways should be developed that allow people to access specialised back up services if needed	Structure and Process	Care Pathways	General/Specialist Services	p = 0.985	54.3	0.596	0.2	0.62
52	G5	Care Pathways should be developed that allow people to access specialist led Oral health services	0	4.25	4	0.934	5	4	4	5	22	91.3043		93.617	22	G5.2	47	1	4.38	4	0.61	2	4	4	5	47	Care Pathways should be developed that allow people to access specialist led Oral health services	Care Pathways should be developed that allow people to access specialist led services	Structure and Process	Care Pathways	General/Specialist Services	p = 0.513	60.9	0.804	0.2	0.26625
53	G6	Care Pathways should be developed that allow people to first access general dental care	0	4.02	4	0.978	5	4	4	5	27	82.6087		91.4894	26	G6.2	47	1	4.28	4	0.682	3	4	4	5	59	Care Pathways should be developed that allow people to first access general dental care	Care Pathways should be developed that allow people to first access general dental care	Structure and Process	Care Pathways	General/Specialist Services	p = 0.102	54.3	0.674	0.2	0.2125
54	G7	Care Pathways should be developed that are lead by local dentists in primary care settings	0	3.67	4	1.209	5	3	4	4.75	37	69.5652		78.7234	37	G7.2	47	1	3.85	4	0.834	3	4	4	4	75	Care Pathways should be developed that are lead by local dentists in primary care settings	Care Pathways should be developed that are lead by local dentists in primary care setting	Structure and Process	Care Pathways	General/Specialist Services	p = 0.423	58.7	0.565	0.2	0.65375
55	H1	Oral health services should be structured to enable yearly review	0	3.65	4	1.194	5	3	4	5	38	58.6957		72.3404	39	H1.2	47	1	3.7	4	1.159	5	3	4	4	77	Oral health services should be structured to enable yearly review	Services should be structured to enable yearly review	Structure and Process	Care Pathways	Frequency of Access	p = 0.873	28.3	0.674	0.2	0.26625
56	H2	Oral health services should be structured to enable twice yearly review	0	3.77	4	1.171	5	3	4	5	33	69.5652		70.2128	38	H2.2	47	1	3.77	4	0.84	4	3	4	4	70	Oral health services should be structured to enable twice yearly review	Services should be structured to enable twice yearly review	Structure and Process	Care Pathways	Frequency of Access	p = 0.554	30.4	0.696	0.2	0.13
57	H3	Oral health services should be structured to enable regular screening and review	0	4.35	5	0.911	5	4	4.5	5	19	95.6522		91.4894	22	H3.2	47	1	4.38	5	0.922	4	4	5	5	42	Oral health services should be structured to enable regular screening and review	Services should be structured to enable regular screening and review	Structure and Process	Care Pathways	Frequency of Access	p = 0.972	37	0.596	0.2	0.335
58	H4	Oral health services should be structured to enable appropriate follow up	0	4.46	5	0.824	5	4	5	5	14	100		100	11	H4.2	47	1	4.72	5	0.452	1	4	5	5	29	Oral health services should be structured to enable appropriate follow up	Services should be structured to enable appropriate follow up	Structure and Process	Care Pathways	Frequency of Access	p = 0.074	56.5	0.5	0.2	0.565
59	H5	Oral health services should be structured to enable access to sedation facilities	0	4.17	4	0.93	5	4	4	5	24	89.1304		95.7447	26	H5.2	47	1	4.28	4	0.54	2	4	4	5	52	Oral health services should be structured to enable access to sedation facilities	Services should be structured to enable access to sedation facilities	Structure and Process	Care Pathways	Specific Services	p = 0.670	58.7	0.789	0.2	0.4025
60	H6	Oral health services should be structured to enable a choice of treatment options under general anaesthetic	0	3.77	4	0.973	5	3	4	4	33	65.2174		76.5957	36	H6.2	47	1	3.96	4	0.721	3	4	4	4	71	Oral health services should be structured to enable a choice of treatment options under general anaesthetic	Services should be structured to enable a choice of treatment options under general anaesthetic	Structure and Process	Care Pathways	Specific Services	p = 0.348	50	0.652	0.2	0.51125
61	H7	Oral health services should be structured to enable Domiciliary care (home visits)	0	3.58	4	1.182	5	3	4	4.75	40	58.6957		68.0851	38	H7.2	47	1	3.77	4	0.84	3	3	4	4	79	Oral health services should be structured to enable Domiciliary care (home visits)	Services should be structured to enable Domiciliary care (home visits)	Structure and Process	Care Pathways	Specific Services	p = 0.807	39.1	0.435	0.2	0.62
62	H8	Oral health services should be structured to enable the targeting of specific groups	0	3.71	4	1.166	5	3	4	4.75	35	69.5652		93.617	32	H8.2	47	1	4.09	4	0.458	2	4	4	4	73	Oral health services should be structured to enable the targeting of specific groups	Services should be structured to enable the targeting of specific groups	Structure and Process	Care Pathways	Who gets access	p = 0.092	41.3	0.565	0.2	0.51125
63	I1	Oral health services should be structured using clear care pathways	0	4.48	5	0.85	5	4	5	5	13	97.8261		100	16	I1.2	47	1	4.62	5	0.491	1	4	5	5	21	Oral health services should be structured using clear care pathways	Dental services should be structured using clear care pathways	Structure and Process	Care Pathways	General/Specialist Services	p = 0.857	39.1	0.696	0.2	0.4025
64	I2	Oral health services should deliver person centred care	0	4.63	5	0.815	5	4	5	5	6	100		100	1	I2.2	47	1	4.94	5	0.247	1	5	5	5	7	Oral health services should deliver person centred care	Dental services should be patient centred	Structure and Process	Ethos	Acceptability	p = 0.008	69.6	0.5	0.2	0.5375
65	I3	Oral health services should be proactive	0	4.31	5	0.926	5	4	4.5	5	20	91.3043		97.8723	16	I3.2	47	1	4.62	5	0.534	2	4	5	5	44	Oral health services should be proactive	Dental services should be proactive	Structure and Process	Ethos	?	p = 0.129	52.2	0.66	0.2	0.62
66	I4	Oral health services should be oriented towards prevention	0	4.58	5	0.846	5	4	5	5	8	100		100	1	I4.2	47	1	4.94	5	0.247	1	5	5	5	10	Oral health services should be oriented towards prevention	Dental services should be oriented towards prevention	Structure and Process	Ethos	Specific Services	p = 0.004	73.9	0.478	0.2	0.45625
67	I5	Oral health services for people with disabilities should be integrated within routine Oral health services	0	3.98	4	1.021	5	3.25	4	5	28	76.087		97.8723	24	I5.2	47	1	4.32	4	0.515	2	4	4	5	61	Oral health services for people with disabilities should be integrated within routine Oral health services	Dental services should be based on integrated services	Structure and Process	Integration	Integration	p = 0.019	45.7	0.696	0.2	0.48375
68	I6	Oral health services for people with disabilities should integrated within the dental profession, for example through close working relationships between hospital and community based services	0	4.23	5	1.077	5	4	4.5	5	23	86.9565		100	19	I6.2	47	1	4.51	5	0.505	1	4	5	5	51	Oral health services for people with disabilities should integrated within the dental profession, for example through close working relationships between hospital and community based services	Dental services should be based on integrated services within the dental profession, for example through close working relationships between hospital and community based dental services	Structure and Process	Integration	Integration	p = 0.060	63	0.574	0.2	0.42875
69	I7	Oral health services should be Integrated with general healthcare, for example by including dental with medical reviews	0	4.04	4	1.01	5	4	4	5	26	82.6087		93.617	26	I7.2	47	1	4.28	4	0.649	3	4	4	5	57	Oral health services should be Integrated with general healthcare, for example by including dental with medical reviews	Dental services should be Integrated with general healthcare, for example by including dental with medical reviews	Structure and Process	Integration	Integration	p = 0.322	52.2	0.717	0.2	0.10375
70	I8	Oral health services should be based on integrated services	0	4.1	4	0.973	5	4	4	5	25	82.6087		93.617	30	I8.2	47	1	4.15	4	0.589	3	4	4	4	55	Oral health services should be based on integrated services	Dental services should be integrated within routine dental services	Structure and Process	Integration	Integration	p = 0.860	58.7	0.413	0.2	0.3475
71	I9	Oral health services should be integrated with social care and allied health providers	0	4.02	4	1.158	5	4	4	5	27	82.6087		91.4894	29	I9.2	47	1	4.17	4	0.702	3	4	4	5	60	Oral health services should be integrated with social care and allied health providers	Dental services should be integrated with social care and allied health providers	Structure and Process	Integration	Integration	p = 1.000	54.3	0.565	0.2	0.5925
72	J1	Oral health services should deliver care that is responsive to the diagnosis of the individual	0	3.63	4	1.409	5	3	4	5	39	56.5217		63.8298	40	J1.2	47	1	3.64	4	1.031	4	3	4	4	78	Oral health services should deliver care that is responsive to the diagnosis of the individual	Dental care should be dependent on the diagnosis of the individual	Structure and Process		Person Specific Service	p = 0.736	30.4	0.37	0.2	0.51125
73	J2	Oral health services should be responsive to individual need	0	4.52	5	0.825	5	4	5	5	11	100		100	3	J2.2	47	1	4.89	5	0.312	1	5	5	5	14	Oral health services should be responsive to individual need	Dental care should be responsive to the individual needs of the person	Structure and Process	Ethos	Acceptability	p = 0.002	63	0.478	0.2	0.29375
74	J3	Oral health services should deliver care based on individual need	0	4.52	5	0.899	5	4	5	5	11	100		100	5	J3.2	47	1	4.85	5	0.36	1	5	5	5	15	Oral health services should deliver care based on individual need	Dental care should be individualised to cater for the individual needs of the person	Structure and Process	Ethos	Acceptability	p = 0.046	65.2	0.652	0.2	0.565
75	J4	Oral care should be part of an overall, holistic care plan	0	4.42	5	0.871	5	4	5	5	16	95.6522		95.7447	18	J4.2	47	1	4.53	5	0.584	2	4	5	5	36	Oral care should be part of an overall, holistic care plan	Dental care should be part of an overall, holistic care plan	Structure and Process	Ethos	Acceptability	p = 0.873	41.3	0.702	0.2	0.5925
76	K1	Dental care should be delivered by qualified care providers	0	4.38	5	0.937	5	4	5	5	18	91.3043		100	9	K1.2	47	1	4.77	5	0.428	1	5	5	5	38	Dental care should be delivered by qualified care providers	Dental care should be delivered by qualified care providers	Structure and Process	Standards	Standards	p = 0.014	67.4	0.457	0.2	0.62
77	K2	Oral health services should be quality assured, using agreed standards	0	4.25	4	0.957	5	4	4	5	22	91.3043		97.8723	14	K2.2	47	1	4.66	5	0.522	2	4	5	5	48	Oral health services should be quality assured, using agreed standards	Dental care should be quality assured, using agreed standards	Structure and Process	Standards	Standards	p = 0.005	60.9	0.638	0.2	0.5475
78	K3	Oral health services should be quality assured, using continuous monitoring / audit	0	4.25	5	1	5	4	4.5	5	22	86.9565		95.7447	17	K3.2	47	1	4.6	5	0.577	2	4	5	5	49	Oral health services should be quality assured, using continuous monitoring / audit	Dental care should be quality assured, using continuous monitoring / audit	Structure and Process	Standards	Standards	p = 0.037	60.9	0.596	0.2	0.5375
79	K4	Oral health services should be dependent on clearly defined scope of service	0	3.48	3	1.072	5	3	3	4	41	47.8261		48.9362	41	K4.2	47	1	3.34	3	1.089	4	3	3	4	81	Oral health services should be dependent on clearly defined scope of service	Dental care should be Dependent on clearly defined scope of service	Structure and Process	Standards	Standards	p = 0.228	47.8	0.435	0.2	0.62
80	K5	Oral helathcare for people with disabilities should only be provided in hospital settings when necessary	0	3.46	4	1.352	5	3	4	5	42	56.5217		76.5957	37	K5.2	47	1	3.85	4	0.807	3	4	4	4	82	Oral helathcare for people with disabilities should only be provided in hospital settings when necessary	Dental care should be only provided in hospital settings when necessary	Structure and Process	Care Pathways	General/Specialist Services	p = 0.219	34.8	0.609	0.2	0.48375
81	K6	Oral health services should be coordinated with general health services, for example by using designated coordinators	0	3.85	4	1.22	5	3	4	5	31	76.087		85.1064	36	K6.2	47	1	3.96	4	0.721	3	4	4	4	68	Oral health services should be coordinated with general health services, for example by using designated coordinators	Dental care should be coordinated with general healthcare, for example by using designated coordinators	Structure and Process	Integration	Integration	p = 0.698	47.8	0.565	0.2	0.65375
82	K7	Dental care for people with disabilities should be the priority of Oral health services in Ireland	0	3.69	4	1.151	5	3	4	4	36	73.913		93.617	28	K7.2	47	1	4.19	4	0.537	2	4	4	5	74	Dental care for people with disabilities should be the priority of Oral health services in Ireland	Dental care should be the priority of dental services in Ireland	Structure and Process		Integration	p = 0.006	58.7	0.457	0.2	0.48375
83	K8	Oral health services should be staffed in greater numbers	0	4.1	4	1.057	5	4	4	5	25	80.4348		87.234	30	K8.2	47	1	4.15	4	0.908	4	4	4	5	56	Oral health services should be staffed in greater numbers	Dental care should be staffed in greater numbers	Structure and Process		?	p = 0.608	50	0.63	0.2	0.64625
